# Supplementary material for: Searching for a signature involving 10 genes to predict the survival of patients with acute myelocytic leukemia through a combined multi-omics analysis
Source: PeerJ. 2020 Jun 25;8:e9437. doi: 10.7717/peerj.9437 (PMC7321666; doi:10.7717/peerj.9437)
Supplement: Table S1 [file peerj-08-9437-s007.xls]

## Sheet: Supplement Table 1
cytoband	11q23.3	1p32.3	21q22.2	7q34	21q22.3
q value	6.383e-12	0.007961	9.4978e-05	0.037333	0.0014495
residual q value	6.383e-12	0.007961	0.010169	0.037333	0.041751
wide peak boundaries	chr11:118469935-118478917	chr1:54110967-54128597	chr21:38207093-39479060	chr7:142293531-142768622	chr21:43690752-43745028
genes in wide peak	KMT2A	TCEANC2	ERG	PRSS1	PDXK
			ETS2	MTRNR2L6	RRP1B
			HMGN1
			KCNJ15
			SH3BGR
			WRB
			PSMG1
			BRWD1
			LCA5L
			DSCR10
			LINC00114
			LOC400867
			BRWD1-AS1
			LOC101928398
			LOC101928435
			MIR6508
			LINC01423
			BRWD1-IT2
			WRB-SH3BGR
